# Supplementary material for: Effect of Phthalocyanines Substitution Pattern on Their Loading into Bacterial Cellulose Nanocrystals
Source: Molecules. 2026 Apr 8;31(8):1232. doi: 10.3390/molecules31081232 (PMC13118783; doi:10.3390/molecules31081232)
Supplement: Supplementary file 1 [file molecules-31-01232-s001.zip]

Archive with 1 entries (1 files):
- molecules-4166801-supplementary.pdf
